# Supplementary material for: Butyl Benzyl Phthalate in Urban Sewage by Magnetic-Based Immunoassay: Environmental Levels and Risk Assessment
Source: Biosensors (Basel). 2022 Jan 15;12(1):45. doi: 10.3390/bios12010045 (PMC8773763; doi:10.3390/bios12010045)
Supplement: Supplementary file 1 [file biosensors-12-00045-s001.zip]

Archive with 1 entries (1 files):
- biosensors-1539890-supplementary.pdf
